# Supplementary material for: Targeted correction of megabase-scale CNTN6 duplication in induced pluripotent stem cells and impacts on gene expression
Source: PeerJ. 2025 Jan 20;13:e18567. doi: 10.7717/peerj.18567 (PMC11756360; doi:10.7717/peerj.18567)
Supplement: Supplemental Information 2 — raw data CNTN6 expression estimated by ddPCR [file peerj-13-18567-s002.csv]

Well	ExptType	Experiment	Sample	TypeAssay	Assay	Status	Concentration	TotalConfMax	TotalConfMin	PoissonConfMax	PoissonConfMin	Positives	Negatives	Ch1+Ch2+	Ch1+Ch2-	Ch1-Ch2+	Ch1-Ch2-	Linkage	AcceptedDroplets	CNV	TotalCNVMax	TotalCNVMin	PoissonCNVMax	PoissonCNVMin	ReferenceCopies	UnknownCopies	Ratio	TotalRatioMax	TotalRatioMin	PoissonRatioMax	PoissonRatioMin	FractionalAbundance	TotalFractionalAbundanceMax	TotalFractionalAbundanceMin	PoissonFractionalAbundanceMax	PoissonFractionalAbundanceMin	ReferenceAssayNumber	TargetAssayNumber	MeanAmplitudeofPositives	MeanAmplitudeofNegatives	MeanAmplitudeTotal	ExperimentComments	MergedWells
A05,Absolute Quantification,"ABS","iN 1-36",Ch1Unknown,"ACTB","Manual",104,,,111,96,7,838,8470,,,,,,9308,,,,,,,,,,,,,,,,,,1,1,9083,9,2556,3143,7,""
A07,Absolute Quantification,"ABS","iN 14-7",Ch1Unknown,"ACTB","Manual",60,3,,,66,6,54,354,6276,,,,,,6630,,,,,,,,,,,,,,,,,,1,1,8647,9,2638,4,2959,2,""
A09,Absolute Quantification,"ABS","iN cre2",Ch1Unknown,"ACTB","Manual",103,,,109,96,5,1003,10222,,,,,,11225,,,,,,,,,,,,,,,,,,1,1,9050,8,2565,7,3145,2,""
B05,Absolute Quantification,"ABS","iN 1-36",Ch1Unknown,"ACTB","Manual",269,,,281,257,1893,6825,,,,,,8718,,,,,,,,,,,,,,,,,,1,1,9066,7,2581,3,3989,5,""
B07,Absolute Quantification,"ABS","iN 14-8",Ch1Unknown,"ACTB","Manual",145,,,152,138,1663,11811,,,,,,13474,,,,,,,,,,,,,,,,,,1,1,8985,4,2665,9,3445,9,""
B09,Absolute Quantification,"ABS","iN cre2",Ch1Unknown,"ACTB","Manual",223,,,232,214,2185,9710,,,,,,11895,,,,,,,,,,,,,,,,,,1,1,9180,9,2665,1,3862,""
C05,Absolute Quantification,"ABS","iN 1-36",Ch1Unknown,"ACTB","Manual",83,3,,,88,8,77,7,861,10940,,,,,,11801,,,,,,,,,,,,,,,,,,1,1,9182,2,2546,7,3030,8,""
C07,Absolute Quantification,"ABS","iN 14-8",Ch1Unknown,"ACTB","Manual",95,5,,,101,90,1159,12764,,,,,,13923,,,,,,,,,,,,,,,,,,1,1,9022,2614,2,3147,6,""
C09,Absolute Quantification,"ABS","iN 14-7",Ch1Unknown,"ACTB","Manual",236,,,246,227,2405,10028,,,,,,12433,,,,,,,,,,,,,,,,,,1,1,9330,2696,3979,3,""
D05,Absolute Quantification,"ABS","iN 4-22",Ch1Unknown,"ACTB","Manual",142,,,148,136,1946,14091,,,,,,16037,,,,,,,,,,,,,,,,,,1,1,9204,2,2531,6,3341,3,""
D07,Absolute Quantification,"ABS","iN 14-10",Ch1Unknown,"ACTB","Manual",138,,,146,130,1224,9159,,,,,,10383,,,,,,,,,,,,,,,,,,1,1,9443,6,2609,2,3414,9,""
D09,Absolute Quantification,"ABS","iN 14-7",Ch1Unknown,"ACTB","Manual",81,5,,,87,4,75,6,736,9560,,,,,,10296,,,,,,,,,,,,,,,,,,1,1,9367,2690,9,3168,2,""
E05,Absolute Quantification,"ABS","iN 4-22",Ch1Unknown,"ACTB","Manual",192,,,200,184,2131,11163,,,,,,13294,,,,,,,,,,,,,,,,,,1,1,9451,6,2592,9,3692,3,""
E07,Absolute Quantification,"ABS","iN 14-10",Ch1Unknown,"ACTB","Manual",135,,,142,128,1455,11104,,,,,,12559,,,,,,,,,,,,,,,,,,1,1,9457,9,2621,9,3413,8,""
E09,Absolute Quantification,"ABS","iN 14-8",Ch1Unknown,"ACTB","Manual",36,5,,,40,4,32,7,348,10302,,,,,,10650,,,,,,,,,,,,,,,,,,1,1,9434,4,2681,9,2902,5,""
F05,Absolute Quantification,"ABS","iN cre2",Ch1Unknown,"ACTB","Manual",2,21,,,3,31,1,39,21,10413,,,,,,10434,,,,,,,,,,,,,,,,,,1,1,9016,8,2668,2,2681,""
F07,Absolute Quantification,"ABS","iN 4-22",Ch1Unknown,"ACTB","Manual",181,,,190,173,1758,9804,,,,,,11562,,,,,,,,,,,,,,,,,,1,1,9385,7,2600,3,3632,""
F09,Absolute Quantification,"ABS","iN 14-8",Ch1Unknown,"ACTB","Manual",86,2,,,92,2,80,3,796,9751,,,,,,10547,,,,,,,,,,,,,,,,,,1,1,9306,1,2698,1,3196,8,""
G05,Absolute Quantification,"ABS","iN cre2",Ch1Unknown,"ACTB","Manual",23,3,,,25,9,20,8,315,14683,,,,,,14998,,,,,,,,,,,,,,,,,,1,1,9673,5,2661,3,2808,6,""
G07,Absolute Quantification,"ABS","iN 4-22",Ch1Unknown,"ACTB","Manual",167,,,175,159,1666,10159,,,,,,11825,,,,,,,,,,,,,,,,,,1,1,9471,4,2648,2,3609,5,""
G09,Absolute Quantification,"ABS","iN 14-10",Ch1Unknown,"ACTB","Manual",115,,,122,108,1005,9101,,,,,,10106,,,,,,,,,,,,,,,,,,1,1,9273,1,2690,3,3345,""
H05,Absolute Quantification,"ABS","iN 14-7",Ch1Unknown,"ACTB","Manual",154,,,162,147,1670,11072,,,,,,12742,,,,,,,,,,,,,,,,,,1,1,9530,2,2654,3,3555,5,""
H07,Absolute Quantification,"ABS","iN 4-22",Ch1Unknown,"ACTB","Manual",174,,,182,167,1972,11471,,,,,,13443,,,,,,,,,,,,,,,,,,1,1,9378,7,2645,3632,8,""
H09,Absolute Quantification,"ABS","iN 14-10",Ch1Unknown,"ACTB","Manual",103,,,110,95,4,786,8039,,,,,,8825,,,,,,,,,,,,,,,,,,1,1,8854,6,2596,9,3154,3,""
A04,Absolute Quantification,"ABS","iN 1-36",Ch2Unknown,"CNTN6","Manual",41,,,45,5,36,5,321,8447,,,,,,8768,,,,,,,,,,,,,,,,,,1,1,9978,3,2476,9,2751,6,""
A06,Absolute Quantification,"ABS","iN 14-7",Ch2Unknown,"CNTN6","Manual",14,8,,,17,2,12,4,150,11062,,,,,,11212,,,,,,,,,,,,,,,,,,1,1,10023,2677,2775,3,""
A08,Absolute Quantification,"ABS","iN cre2",Ch2Unknown,"CNTN6","Manual",0,,,0,514,0,0,6403,,,,,,6403,,,,,,,,,,,,,,,,,,1,1,0,2722,6,2722,6,""
B04,Absolute Quantification,"ABS","iN 1-36",Ch2Unknown,"CNTN6","Manual",102,,,109,95,9,1008,10344,,,,,,11352,,,,,,,,,,,,,,,,,,1,1,9797,2,2426,7,3081,2,""
B06,Absolute Quantification,"ABS","iN 14-8",Ch2Unknown,"CNTN6","Manual",99,9,,,106,94,1078,11327,,,,,,12405,,,,,,,,,,,,,,,,,,1,1,9875,6,2587,6,3220,9,""
B08,Absolute Quantification,"ABS","iN cre2",Ch2Unknown,"CNTN6","Manual",0,229,,,0,735,0,0347,2,9581,,,,,,9583,,,,,,,,,,,,,,,,,,1,1,10004,2465,5,2467,1,""
C04,Absolute Quantification,"ABS","iN 1-36",Ch2Unknown,"CNTN6","Manual",42,4,,,46,3,38,6,464,11787,,,,,,12251,,,,,,,,,,,,,,,,,,1,1,10083,2458,8,2747,6,""
C06,Absolute Quantification,"ABS","iN 14-8",Ch2Unknown,"CNTN6","Manual",55,5,,,59,7,51,3,672,12982,,,,,,13654,,,,,,,,,,,,,,,,,,1,1,10114,2533,9,2906,9,""
C08,Absolute Quantification,"ABS","iN 14-7",Ch2Unknown,"CNTN6","Manual",63,2,,,68,6,57,8,528,8921,,,,,,9449,,,,,,,,,,,,,,,,,,1,1,9915,2,2495,3,2909,9,""
D04,Absolute Quantification,"ABS","iN 4-22",Ch2Unknown,"CNTN6","Manual",10,6,,,12,6,8,72,117,12020,,,,,,12137,,,,,,,,,,,,,,,,,,1,1,9856,1,2399,1,2471,""
D06,Absolute Quantification,"ABS","iN 14-10",Ch2Unknown,"CNTN6","Manual",40,1,,,43,8,36,4,463,12460,,,,,,12923,,,,,,,,,,,,,,,,,,1,1,10333,2553,8,2832,5,""
D08,Absolute Quantification,"ABS","iN 14-7",Ch2Unknown,"CNTN6","Manual",24,7,,,27,8,21,7,251,11030,,,,,,11281,,,,,,,,,,,,,,,,,,1,1,9876,9,2818,9,2976,""
E04,Absolute Quantification,"ABS","iN 4-22",Ch2Unknown,"CNTN6","Manual",10,7,,,12,5,8,79,125,12821,,,,,,12946,,,,,,,,,,,,,,,,,,1,1,9845,7,2465,2536,3,""
E06,Absolute Quantification,"ABS","iN 14-10",Ch2Unknown,"CNTN6","Manual",36,4,,,40,32,8,390,11579,,,,,,11969,,,,,,,,,,,,,,,,,,1,1,10127,2709,8,2951,5,""
E08,Absolute Quantification,"ABS","iN 14-8",Ch2Unknown,"CNTN6","Manual",4,75,,,6,49,3,36,36,8304,,,,,,8340,,,,,,,,,,,,,,,,,,1,1,10009,2770,9,2802,1,""
F04,Absolute Quantification,"ABS","iN cre2",Ch2Unknown,"CNTN6","Manual",0,219,,,0,579,0,0519,3,15086,,,,,,15089,,,,,,,,,,,,,,,,,,1,1,3750,5,2401,4,2401,7,""
F06,Absolute Quantification,"ABS","iN 4-22",Ch2Unknown,"CNTN6","Manual",0,0939,,,0,448,0,00394,1,11704,,,,,,11705,,,,,,,,,,,,,,,,,,1,1,3791,3,2566,2,2566,3,""
F08,Absolute Quantification,"ABS","iN 14-8",Ch2Unknown,"CNTN6","Manual",27,9,,,31,6,24,3,231,8969,,,,,,9200,,,,,,,,,,,,,,,,,,1,1,9968,2692,5,2875,2,""
G04,Absolute Quantification,"ABS","iN cre2",Ch2Unknown,"CNTN6","Manual",0,318,,,0,749,0,0959,4,13832,,,,,,13836,,,,,,,,,,,,,,,,,,1,1,5829,6,2334,2335,""
G06,Absolute Quantification,"ABS","iN 4-22",Ch2Unknown,"CNTN6","Manual",0,849,,,1,54,0,405,9,11644,,,,,,11653,,,,,,,,,,,,,,,,,,1,1,5470,2,2777,9,2780,""
G08,Absolute Quantification,"ABS","iN 14-10",Ch2Unknown,"CNTN6","Manual",27,8,,,31,3,24,2,235,9180,,,,,,9415,,,,,,,,,,,,,,,,,,1,1,9387,2643,3,2811,6,""
H04,Absolute Quantification,"ABS","iN 14-7",Ch2Unknown,"CNTN6","Manual",70,5,,,76,65,629,9494,,,,,,10123,,,,,,,,,,,,,,,,,,1,1,9872,7,2577,9,3031,2,""
H06,Absolute Quantification,"ABS","iN 4-22",Ch2Unknown,"CNTN6","Manual",0,251,,,0,665,0,0595,3,13142,,,,,,13145,,,,,,,,,,,,,,,,,,1,1,5933,2,2510,2,2511,""
H08,Absolute Quantification,"ABS","iN 14-10",Ch2Unknown,"CNTN6","Manual",38,4,,,43,33,8,270,7598,,,,,,7868,,,,,,,,,,,,,,,,,,1,1,9767,5,2562,7,2810,""
